# Supplementary material for: Copeptin and stress-induced hyperglycemia in critically ill patients: A prospective study
Source: PLoS One. 2021 Apr 21;16(4):e0250035. doi: 10.1371/journal.pone.0250035 (PMC8059855; doi:10.1371/journal.pone.0250035)
Supplement: S1 File — (XLSX) [file pone.0250035.s001.xlsx]

## Sheet: Página1
Age	Gender	Weight	High	BMI	Hipertension	diabetes	Hipotireoidism	Heart Failure	Chronic renal failue	COPD	Other	Septic shock	Hipovolemic shock	cardiogenic shock	respiratory failure	acute renal failure	Post-operative	other	SAPS3	Sepsis	vasopressors	Corticosteroids	diabetes	Insulin_ICU	Diet	Enteral feeding	parenteral nutrition	IV glucose	blood glucose at admission	HBA1C	estimated glycemia	stress hyperglycemia ratio	glicemic gap	higher capilary glucose max	lower capilary glucose	glucose variability	Copeptin T1	Copeptin T2	Copeptin T3	Fluid balance 24h	Fluid balance 48h	Fluid balance 72h	survival to hospital	30 day survival	90 day survival	ICU readnmission	mechanical ventilation	time on MV	need for RRT
84	0	80.6	1.78	25.4387	1	1	0	1	1	1	1	0	1	0	0	0	0	0		0	0	1	1	1	1	1	0	1	175	6.2	131.24	1.33343	43.76	229	213	16	365.88	642.13		1702			1	1	1	0	0		0
53	1	77.1	1.65	28.3196	1	1	0	0	0	0	1	0	0	0	0	0	0	1		0	0	0	1	1	1	1	1	0	161	5.3	105.41	1.52737	55.59	186	112	74	269.31	391.87	518.86	1587	187	-2350	1	1	1	0	0		0
78	0	68.6	1.76	22.1462	1	0	0	0	0	0	1	0	0	0	0	0	0	1		0	0	0	0	0	1	1	0	0	140	5.6	114.02	1.22785	25.98	138	98	40	710.21	456.11	358.95	-171	-464	-605	1	1	1	0	0		0
63	1	90.4	1.64	33.6109	1	1	0	1	0	0	1	0	0	0	1	1	0	0		0	0	0	1	1	1	1	0	0	253	8.7	202.99	1.24637	50.01	244	115	129	622.02	646.08	718.67	-1876	-1913	-372	1	1	0	1	0		0
71	1	53	1.42	26.2845	0	1	0	0	1	0	1	1	0	0	1	0	0	0		1	1	1	1	1	1	1	0	0	181	7	154.2	1.1738	26.8	272	167	105	211.42	406.79	420.37	-78	-108	-483	1	1	1	0	1	3	0
41	0	94	1.79	29.3374	1	1	0	0	0	0	1	0	1	0	0	0	0	0		1	1	0	1	0	1	1	0	0	218					335	168	167	167.5	548.19	1272	8358	-2196	-893	0	0	0	1	1	1	1
52	1	76.5	1.63	28.793	1	1	0	0	0	0	1	1	0	0	0	0	0	0		1	1	0	1	1	1	1	0	0	233	6.5	139.85	1.66607	93.15	239	145	94	3178.2	2560.8	3709.6	-828	954	2554	1	1	1	0	1	1	0
92	1	66.3	1.49	29.8635	1	0	0	1	0	0	1	0	0	0	0	0	0	1		0	1	0	0	0	1	1	0	1	145	5.7	116.89	1.24048	28.11	225	112	113	898.9	722.93	231.48	-28	-118		0	0	0	0	1	3	0
52	0	82.8	1.7	28.6505	1	1	0	0	1	0	1	0	0	0	1	0	0	0		0	0	0	0	0	1	1	0	0	82	5.3	105.41	0.777915	-23.41	129	32	97	518.54	242.71	457.07	-714	-776	-917	1	1	1	0	0		1
63	0	87.3	1.79	27.2463	1	0	0	0	0	0	1	0	0	0	0	0	1	0		0	0	0	0	0	1	1	0	0	147	5.9	122.63	1.19873	24.37	169	128	41	621.9	654.7	560.79	175	61	261	1	1	1	0	0		0
63	1	91.7	1.53	39.173	1	1	1	0	0	0		1	0	0	1	0	0	0		1	0	0		0	1	1	0	1	225	5.5	111.15	2.02429	113.85	212	136	76	228.17	236.51		-9	-152	-228	1	1	1	0	1	2	0
54	0	63.8	1.72	21.5657	0	1	0	1	0	1	1	0	0	0	1	0	0	0		1	0	0	1	1	1	1	0	1	123	8.8	205.86	0.597493	-82.86	111	42	69	606.49	450.7		-1253	-23		1	1	1	0	0		0
71	0	91.3	1.62	34.7889	1	0	0	1	0	0	1	0	0	0	0	0	0	1		0	1	0	0	0	1	1	0	0	145	5.8	119.76	1.21075	25.24	182	81	101	480.85	474.15	581.77	-1005	-657	566	1	1	1	0	1	5	0
70	0	93.3	1.69	32.6669	1	1	0	1	1	0	1	0	1	0	0	1	0	0		0	1	0	1	0	1	1	0	0	186	5.1	99.67	1.86616	86.33	200	112	88	645.81	250.97	487.56	824	380		1	1	1	0	0		1
80	1	71	1.51	31.139	1	0	0	0	0	0	1	1	0	0	0	0	0	0		1	1	0	0	0	1	1	0	1	170	5.1	99.67	1.70563	70.33	180	135	45	386.74	320.81	583.31	-851	-1731	-2734	0	0	0	0	1	10	0
64	1	64.6	1.48	29.4923	0	1	0	0	0	0	1	0	0	0	0	1	1	0		1	1	0	1	1	1	1	0	1	249	5.5	111.15	2.24022	137.85	205	199	6	317.23	315.17	281	-1832	-1962	-2467	0	0	0	0	1	23	1
74	1	87.7	1.53	37.4642	1	1	0	0	1	0	1	0	0	0	1	0	1	0		0	1	0	1	1	1	1	0	1	248	5.8	119.76	2.07081	128.24	319	161	158	452.68	288.9	302.81	-402	-1312	-1876	1	1	1	0	1	1	1
60	1	55.9	1.59	22.1115	1	1	0	0	0	0	1	1	0	0	1	0	0	0		1	1	1	1	1	1	1	0	1	186	6.7	145.59	1.27756	40.41	241	123	118	228.93	273.31	301.06	799	537	-1699	0	0	0	0	1	8	1
55	0	62.4	1.69	21.848	0	1	0	0	0	0	1	0	0	0	0	0	1	0		1	1	0	1	0	1	1	0	1	149	7.4	165.68	0.899324	-16.68	310	148	162	555.89	458.03	408.37	-484	153	-269	1	1	1	0	1	1	0
85	0	81.4	1.67	29.1871	0	0	0	0	0	0	1	1	0	0	1	0	0	0		1	1	0	0	1	1	1	0	1	163	6.7	145.59	1.11958	17.41	478	131	347	340.78	505.8	404.8	862	-1198	470	0	0	0	0	1	5	0
95	1	67.4	1.48	30.7706	0	0	0	1	0	0	1	0	0	0	1	1	0	0		1	0	0	0	0	1	1	0	1	115	5.4	108.28	1.06206	6.72	126	83	43	682.1	393.11	690.5	-947	-483		0	0	0	0	0		0
80	0	66.5	1.54	28.0401	1	0	0	1	1	0	1	1	0	0	0	1	0	0		1	1	0	0	0	1	1	0	1	144	5.6	114.02	1.26294	29.98	116	103	13	299.96	494.81		-479	-893	-2152	1	1	1	0	0		0
89	0	59.2	1.61	22.8386	0	0	0	0	1	0	1	1	0	0	0	1	0	0		1	1	1	0	0	1	1	0	0	119	5.4	108.28	1.099	10.72	115	96	19	399.09	270.64		863	111		1	1	1	0	0		0
77	1	58.3	1.5	25.9111	0	0	0	1	0	0	1	0	0	1	0	0	0	0		0	1	1	0	0	0	0	0	1	126	4.9	93.93	1.34142	32.07	237	74	163	327.35	324.49		1092			0	0	0	0	1	4	1
81	1	68	1.6	26.5625	1	1	0	0	0	0	1	1	0	0	0	0	0	0		1	1	0	1	0	1	1	0	1	221	7.2	159.94	1.38177	61.06	175	149	26	312.53	247.8	351.03	2238	-626		1	1	1	0	0		0
45	1	89.5	1.61	34.528	0	0	0	0	0	0	1	0	0	0	0	0	1	0		0	1	1	0	1	1	1	0	1	166	5.1	99.67	1.6655	66.33	376	102	274	534.44	409.75	<31,25	3463	532	188	1	1	1	0	1	2	1
19	0	88.3	1.53	37.7205	1	0	0	0	0	0	1	1	0	0	1	0	0	0		1	1	1	0	0	1	1	0	1	113	5.3	105.41	1.072	7.59	165	85	80	363.79	441.06	294.1	2015	1130	-1457	0	0	0	0	1	24	1
47	0	63.5	1.72	21.4643	0	0	0	1	0	0	1	0	0	0	1	0	0	0		0	1	0	0	0	1	1	0	1	82	5.4	108.28	0.757296	-26.28	135	87	48	293.34	378.35		-2123	-1513		1	1	1	1	0		0
89	1	63.1	1.37	33.6193	1	0	1	0	1	0	1	1	0	0	1	1	0	0		1	1	1	0	0	1	1	0	1	129	4.9	93.93	1.37336	35.07	171	105	66	366.14	240.43	387.42	-110	570	485	1	1	1	0	1	4	0
67	0	57.9	1.6	22.6172	1	0	0	1	0	0	1	0	0	0	1	0	0	0		1	1	1	0	0	1	1	0	1	151	5.4	108.28	1.39453	42.72	166	88	78	419.97	495.19	611.27	-81	693	-1998	1	1	1	0	1	4	0
64	0	74.4	1.75	24.2939	1	1	0	0	0	0	1	0	0	1	0	0	0	0		1	1	0	1	1	1	1	0	1	111	6.9	151.33	0.733496	-40.33	376	199	177	369.77	772.49	299.42	-767	261	-94	0	0	0	0	1	11	0
75	1	80.5	1.43	39.3662	1	0	0	1	1	0	1	0	0	0	1	1	0	0		1	0	1	0	0	1	1	0	1	103	5.7	116.89	0.88117	-13.89	131	68	63	835.31	439.18	396.48	-2233	-890	-1244	0	0	0	0	1	26	1
65	1	111.3	1.41	55.9831	1	0	0	0	0	0	1	0	0	0	1	0	0	0		1	1	1	1	0	1	1	0	0	105	6.3	134.11	0.782939	-29.11	171	94	77	272.42	383.2	509.96	-410	-772	-1572	1	1	1	0	1	2	0
67	0	97.4	1.62	37.1132	0	0	1	0	0	0	1	0	0	1	0	0	0	0		1	1	1	0	0	1	1	0	0	130	5.9	122.63	1.0601	7.37	132	83	49	777.48	564.47	651	-445	-306	-528	1	1	1	1	1	2	0
59	1	38	1.53	16.2331	0	0	0	0	0	0	1	0	0	0	1	0	0	0		1	1	1	0	0	1	1	1	1	133	5.3	105.41	1.26174	27.59	162	117	45	138.5	207.64	188.08	2666	1265	646	0	0	0	0	1	9	0
46	1	129.7	1.65	47.64	0	0	0	0	0	0	1	1	0	0	0	0	0	0		1	1	1	0	0	1	1	0	1	162	5	96.8	1.67355	65.2	161	140	21	329.85	436.32	684.06	3995	-1104	-3818	1	1	1	0	1	4	0
58	0	65	1.62	24.7676	0	0	0	0	0	0	1	0	1	0	0	0	0	0		0	0	0	0	0	1	1	0	1	139	4.2	73.84	1.88245	65.16	160	121	39	369.67	397.52	234.36	378	-2690	-560	1	0	0	1	1	4	0
66	1	65.7	1.48	29.9945	0	0	0	0	0	0	1	0	0	0	0	0	1	0		1	1	1	0	0	1	1	0	1	138	6	125.5	1.0996	12.5	211	137	74	178.04	151.6	265.86	258	-558	-60	0	0	0	0	1	8	1
85	0	59.9	1.6	23.3984	1	1	0	1	1	0	1	0	0	0	1	0	0	0		0	1	0	1	1	1	1	0	1	200	5.8	119.76	1.67001	80.24	284	162	122	400.68	623.72	207.72	-644	-1089	-1062	1	1	1	0	1	1	0
21	0	80	1.77	25.5354	0	0	0	0	0	0	1	0	0	1	0	0	0	0		1	1	1	0	0	1	1	0	0	113	5.1	99.67	1.13374	13.33	125	87	38	148.89	218.32	56	-999	687	-3585	1	1	1	0	0		0
72	0	78.8	1.74	26.0272	1	1	1	1	1	0	1	0	0	0	1	0	0	0		1	1	1	1	1	1	1	0	1	106	6.4	136.98	0.773836	-30.98	178	74	104	304.74	383.97	583.24	-2638	-3200	-3941	1	1	1	0	0		1
74	0	59.8	1.68	21.1876	0	0	0	1	0	0	1	0	0	0	1	0	0	0		1	0	0	0	0	1	1	0	0	107	4.5	82.45	1.29776	24.55	138	110	28	297.92	426.35	192.66	-2011	-373	-477	1	1	1	0	0		0
62	0	70.4	1.68	24.9433	1	0	0	1	0	1	1	0	0	0	1	0	0	0		1	1	1	0	0	1	1	0	0	162	5.6	114.02	1.4208	47.98	169	93	76	325.81	337.52	340.63	259	159	550	1	1	1	1	1	8	0
72	1	68	1.57	27.5873	1	1	1	1	1	1	1	0	0	1	0	0	0	0		0	0	0	1	1	1	1	0	0	157	7.2	159.94	0.981618	-2.94	245	141	104	444.29	399.48	443.12	-114	-16	557	0	0	0	1	0		1
47	0	75	1.64	27.8852	1	0	0	1	1	0	1	0	0	0	0	0	1	0		1	1	0	0	0	1	0	1	1	153	4.6	85.32	1.79325	67.68	164	129	35	678.98	430.87	350.4	689	1331	1557	1	1	1	1	1	2	1
71	1	61.3	1.44	29.5621	0	1	1	1	1	0	1	1	0	0	0	0	0	0		1	1	1	1	1	1	1	0	1	186	6.8	148.46	1.25286	37.54	204	147	57	383.63	328.98	434.68	2502	-2989	-4582	1	1	1	1	1	9	1
38	1	97.8	1.6	38.2031	0	0	0	0	0	0	1	0	1	0	0	0	1	0		0	1	0	0	0	1	1	0	0	79	5.3	105.41	0.749455	-26.41	200	200	0	562	506.32		-4184			1	1	1	0	0		0
70	0	70.8	1.67	25.3864	1	0	0	0	0	0	1	0	0	0	1	0	0	0		1	1	1	0	1	1	1	0	1	155	6.1	128.37	1.20745	26.63	264	133	131	420.02	199.74	192.28	1060	3346	-1098	0	0	0	0	1	11	1
55	0	103.3	1.84	30.5116	1	1	0	1	0	0	1	0	0	1	0	0	1	0		0	1	0	1	1	1	1	0	0	136	6.2	131.24	1.03627	4.76	161	139	22	182.94	55.73		-1477	-1609		1	1	1	0	1	1	0
75	1	67.8	1.62	25.8345	0	0	0	1	0	0	1	1	0	1	1	1	0	0		1	1	0	0	0	1	1	0	1	153	6.4	136.98	1.11695	16.02	171	114	57	269.83	211.35	230.97	221	809	-2875	0	0	0	0	1	3	0
73	1	82.7	1.63	31.1265	1	0	0	1	0	0	1	0	0	0	1	0	0	0		1	1	1	0	0	0	0	0	1	134	5.4	108.28	1.23753	25.72	138	105	33	316.01	137.19	180.32	830	536		0	0	0	0	1	2	1
60	1	71	1.62	27.0538	1	1	0	0	0	0	1	0	0	0	0	0	1	0		1	1	1	1	1	1	1	1	1	383	5.4	108.28	3.53713	274.72	418	95	323	<31,25	94.13	<31,25	1447	868	2067	0	0	0	0	1	8	1
72	0	89.9	1.6	35.1172	1	1	0	1	1	0	1	1	0	0	1	0	0	0		1	1	1	1	1	1	1	0	0	313	8.6	200.12	1.56406	112.88	228	115	113	301.27	238.32	276.04	1033	1094	-359	0	0	0	1	1	20	1
35	1	53.1	1.52	22.983	0	0	0	0	0	0	1	0	0	0	1	0	0	0		0	1	1	0	0	1	1	0	0	114	4.9	93.93	1.21367	20.07	243	112	131	362.5	565.55	419.86	-257	-1442	-1643	1	1	1	1	1	3	0
69	0	82	1.7	28.3737	0	0	0	1	0	0	1	1	0	0	1	0	0	0		1	0	1	0	0	1	1	0	0	143	6	125.5	1.13944	17.5	168	99	69	253.11	155.63		-392	-2298	-463	1	1	1	0	0		0
78	1	75	1.51	32.8933	1	0	0	0	0	0	1	0	0	0	1	0	1	0		1	1	1	0	0	1	1	1	1	145	5.8	119.76	1.21075	25.24	118	104	14	187.94	200.43	236.07	484	157	-1285	0	0	0	0	1	6	1
79	0	74.2	1.71	25.3753	1	1	0	0	1	1	1	1	0	0	0	0	0	0		1	1	1	1	0	1	1	0	0	138	5.6	114.02	1.21031	23.98	173	119	54	85.24	280.17		-270	175		1	0	0	0	0		0
68	0	59.2	1.67	21.227	0	0	0	0	0	1	1	0	0	0	1	0	0	0		1	1	1	0	0	1	1	0	0	133	6.8	148.46	0.895864	-15.46	135	118	17	1426	1206.94	1384.72	2137	1095	-1228	0	0	0	0	1	5	0
60	0	74.7	1.63	28.1155	0	1	0	0	0	1	1	0	0	0	1	0	0	0		1	0	1	1	1	1	1	0	0	289	5.8	119.76	2.41316	169.24	256	180	76	1474.47	1928.29		-1997	1353	1548	1	1	1	0	1	4	0
83	0	91.2	1.67	32.7011	1	0	0	0	0	0	1	1	0	0	0	0	0	0		1	1	1	0	1	1	1	0	0	74	6.4	136.98	0.540225	-62.98	294	141	153	1057.67	1928.4		324	-113	-170	0	0	0	0	1	7	0
57	1	60.6	1.63	22.8085	0	0	0	0	0	0	1	1	0	0	0	0	0	0		1	0	1	0	0	1	1	1	1	97	6.2	131.24	0.739104	-34.24	125	54	71	175.27	933.2	1531.97	577	398	-1414	0	0	0	0	1	1	1
42	0	80.1	1.75	26.1551	0	0	0	0	0	0	1	0	0	0	0	0	0	1		1	1	0	0	1	1	1	1	1	191	6.3	134.11	1.4242	56.89	193	176	17	1318.01	1534.2	1912	-1035	338	-2020	1	1	1	1	0		0
67	1	44.5	1.52	19.2607	1	0	0	0	0	0	1	1	0	0	0	0	0	0		1	0	0	0	0	1	1	0	0	133	5.5	111.15	1.19658	21.85	105	83	22	687.59	1034.19	354.59	-263	201		1	1	1	0	0		0
45	0	107	1.84	31.6044	0	0	0	0	0	0	1	1	0	0	0	0	1	0		1	1	0	0	0	1	1	0	0	96	5.3	105.41	0.91073	-9.41	105	96	9	939.08	969.74	941.05	-1568	-2276	-1954	1	1	1	0	1	9	0
40	1	155.4	1.78	49.0468	1	1	0	0	0	0	1	1	0	0	0	0	0	0		1	0	0	1	1	1	1	0	0	108	7.6	171.42	0.630032	-63.42	174	113	61	1509.2	1604.6	1576.1	1275	225	-654	1	1	1	0	0		0
53	0	92.2	1.73	30.8062	1	1	0	0	0	0	1	0	0	0	1	0	0	0		1	0	1	1	1	1	1	0	0	130	8.7	202.99	0.640426	-72.99	522	186	336	979.49	376.49		-462	-817		1	1	1	0	0		0
43	1	54.4	1.64	20.2261	1	0	0	0	0	0	1	0	0	0	0	0	1	0		1	1	1	0	1	1	1	0	1	86	4.3	76.71	1.12111	9.29	275	159	116	624.85	351.8	865.2	3272	-1119	-1731	1	1	1	0	1	1	0
46	1	51.8	1.45	24.6373	0	0	1	0	1	0	1	0	0	0	1	1	0	0		0	1	1	0	0	1	1	0	0	145	5.6	114.02	1.27171	30.98	144	69	75	2624	1493.2	1783.18	-1080	867	-1548	1	1	1	1	1	2	1
57	0	96.7	1.73	32.3098	1	1	0	0	0	0	1	0	0	0	0	0	1	0		0	1	1	1	1	1	1	0	0	148	7.9	180.03	0.822085	-32.03	365	115	250	1689.61	151.26	1410.12	695	-1013	-1728	1	1	1	0	1	1	0
66	0	87.5	1.74	28.9008	1	0	0	0	1	0	1	0	0	0	0	0	1	0		0	0	1	0	0	1	1	0	0	99	5.2	102.54	0.965477	-3.54	200	147	53	689.83	772.46	648.86	-1912	-713	-447	1	1	1	0	0		0
84	1	58.1	1.53	24.8195	1	0	0	0	0	0	1	0	0	0	0	0	1	0		0	1	0	0	1	1	1	0	1	167	5.4	108.28	1.5423	58.72	283	184	99	901.8	268.57	727.1	1590	232	-1073	1	1	1	0	1	2	0
43	0	94.8	1.79	29.5871	1	1	0	0	0	0	1	0	0	0	0	0	0	1		0	0	0	1	1	1	1	0	0	147	8.4	194.38	0.756251	-47.38	259	129	130	642.7	1885.2	1688.63	1114	-340	-1520	1	1	1	0	1	6	0
50	0	78.1	1.66	28.3423	0	0	0	0	0	0	1	1	0	0	0	0	1	0		1	1	1	0	1	1	1	1	1	164	5.3	105.41	1.55583	58.59	82	30	52	782.42	519.28	792.5	-5883	1360	-900	1	1	1	0	1	20	1
41	0	64.6	1.58	25.8773	0	0	0	0	1	0	1	0	1	0	0	0	1	0		0	1	0	0	0	1	1	0	1	103	5.2	102.54	1.00449	0.46	176	168	8	353.14	1008.15		1118	-1951		1	1	1	0	1	1	0
79	1	83	1.56	34.1059	1	0	0	1	0	0	1	0	0	0	1	0	0	0		0	1	0	0	0	1	1	0	0	155	6.3	134.11	1.15577	20.89	134	105	29	203.33	215.25	1119.65	-3843	-6431	-3337	1	1	1	0	1	3	0
61	0	65	1.65	23.8751	0	0	0	0	0	0	1	0	1	0	0	0	0	0		1	1	0	0	0	1	1	0	0	100	4.5	82.45	1.21286	17.55	120	86	34	679	430.49	846.67	115	-948	-939	1	1	1	1	1	7	0
54	0	71	1.69	24.8591	0	0	0	0	0	0	1	0	0	1	1	0	0	0		0	1	0	0	0	1	1	0	0	73	5.6	114.02	0.640239	-41.02	99	76	23	938.64	1362.72	495.86	-1733	-4496	152	1	1	1	0	1	4	0
62	1	68	1.57	27.5873	0	0	1	1	0	1	1	1	0	0	0	0	0	0		1	1	0	0	0	1	1	0	0	93	5.2	102.54	0.906963	-9.54	99	87	12	1981.54	1638.5	1946	1314	775		1	1	1	0	0		0
62	0	56.2	1.67	20.1513	0	0	0	0	0	0	1	0	0	0	0	0	1	0		1	1	0	0	0	1	1	1	0	158	5.5	111.15	1.4215	46.85	189	101	88	527.48	631.86	516.8	2183	10	-898	1	1	1	1	1	5	0
74	1	60.9	1.58	24.3951	0	0	0	0	0	0	1	0	0	1	0	0	1	0		0	1	0	0	0	1	1	0	1	73	5.2	102.54	0.711917	-29.54	133	83	50	421.09	428.78	682.27	-421	238	488	1	1	1	0	0		0
47	0	58	1.72	19.6052	0	0	0	1	0	0	1	0	0	0	0	0	1	0		1	0	0	0	0	1	1	1	1	129	4.9	93.93	1.37336	35.07	119	84	35	1046.65	553.29	305.14	31	-130	1428	1	1	1	0	1	2	0
59	1	63.6	1.6	24.8437	1	1	0	0	0	0	1	0	0	0	0	1	0	0		1	1	1	1	0	1	1	0	1	68	7.3	162.81	0.417665	-94.81	142	60	82	363.26	406.48	152.02	-497	-4754		0	0	0	0	0		1
20	0	45.6	1.8	14.0741	0	0	0	0	0	0	1	1	0	0	0	0	0	0		1	1	0	0	0	1	1	0	1	89	4.9	93.93	0.947514	-4.93	117	96	21	546.99	929.01	701.21	498	367	975	0	0	0	0	1	13	1
54	0	72.8	1.68	25.7937	0	0	0	0	0	0	1	0	1	0	0	0	0	0		0	1	0	0	0	1	1	0	1						433	101	332	245.58	311.98		5296	-1175		1	1	1	1	1	2	0
65	0	90.1	1.6	35.1953	1	1	0	1	0	1	1	1	0	0	0	0	0	0		1	1	0	1	1	1	1	0	0	160	8.7	202.99	0.788216	-42.99	164	128	36	1056.16	243.73	506.65	-691	315	-21	0	0	0	0	1	12	0
73	0	70	1.82	21.1327	1	0	0	1	0	0	1	1	0	0	1	0	0	0		1	1	0	0	0	1	1	0	0	107	6.8	148.46	0.720733	-41.46	127	96	31	572.51	510.77	381.22	-175	450	-191	1,00			0	1	1	0,00
74	1	48.5	1.54	20.4503	0	0	0	0	0	0	1	1	0	0	1	1	0	0		1	1	1	0	0	0	0	0	0	140	5.5	111.15	1.25956	28.85	139	53	86	355.68	499.74		4368	3993		0,00	0,00	0,00	0	1	2	1,00
81	0	85.6	1.72	28.9346	0	0	0	0	0	0	1	1	0	0	0	0	1	0		1	1	0	0	1	1	1	0	1	138	6	125.5	1.0996	12.5	102	74	28	748			4374			0,00	0,00	0,00	0	1	1	0,00
44	1	93.7	1.6	36.6016	1	0	0	0	0	0	1	0	0	0	0	0	0	1		1	1	1	0	0	1	1	0	0	118	4.8	91.06	1.29585	26.94	114	101	13	1131.7	861.8	1353.62	-1615	909	1723	1,00	1,00	1,00	0	1	8	1,00
69	0	91.5	1.75	29.8776	1	0	0	1	0	0	1	0	0	1	0	0	1	0		0	0	0	0	1	1	1	0	0	116	5.6	114.02	1.01737	1.98	107	102	5	1259.23			-314			1,00	1,00	1,00	0	0		0,00
75	1	59	1.62	22.4813	0	0	1	1	0	0	1	0	0	1	0	0	0	0		1	1	0	0	0	0	0	0	0						85	85	0	826.12						0,00	0,00	0,00	0	0		0,00
41	1	73.3	1.49	33.0165	0	0	0	0	0	0	1	0	0	0	0	0	0	1		0	1	1	0	0	1	1	0	1	138	5.3	105.41	1.30917	32.59	281	73	208	778.91	773.78		3589	-1155		0,00	0,00	0,00	0	1	3	1,00
71	0	100	1.54	42.1656	1	0	0	0	1	0	1	1	0	0	1	0	0	0		1	1	1	0	1	1	1	0	0	240	6.3	134.11	1.78958	105.89	245	141	104	1063	709.1	620.4	1136	368	93	1,00	1,00	1,00	1	1	19	1,00
75	1	67.1	1.47	31.0519	1	1	0	1	1	0	1	0	1	0	0	1	0	0		0	0	1	1	0	0	0	0	1						189	169	20	798.9			2133			0,00	0,00	0,00	0	1	2	0,00
64	0	64.8	1.73	21.6512	0	0	0	0	0	1	1	0	0	0	0	1	1	0		1	1	1	0	0	1	1	0	1	107	4.1	70.97	1.50768	36.03	112	75	37	941.6	954	1276.4	1061	2559	-853	0,00	0,00	0,00	0	1	6	1,00
60	0	145.1	1.75	47.3796	1	0	0	1	1	0	1	0	0	0	1	1	0	0		0	1	0	0	1	1	1	0	1	81	6.1	128.37	0.630989	-47.37	119	50	69	793.1	745.8	1017.7	-1252	-953	-1035	1,00	1,00	1,00	0	1	6	0,00
49	1	74.8	1.67	26.8206	0	0	0	0	0	0	1	1	0	0	0	1	0	0		1	1	0	0	1	1	1	0	1	90	5.4	108.28	0.831178	-18.28	109	90	19	>2000,0	877.5	1352.2	-1776	1196	541	0,00	0,00	0,00	0	1	1	0,00
46	0	80.4	1.66	29.1769	0	0	0	0	0	0	1	0	0	0	0	1	0	1		1	1	1	0	0	0	0	0	1	113	5	96.8	1.16736	16.2	112	60	52	646						0,00	0,00	0,00	0	1	1	0,00
73	1	76.3	1.63	28.7177	1	1	0	0	0	1	1	0	0	0	1	0	0	0		1	1	1	1	0	0	0	0	1						186	186	0	675.1						0,00	0,00	0,00	0	1	1	0,00
65	0	65	1.72	21.9713	1	1	0	1	0	0	1	0	0	0	0	0	0	1		1	0	0	1	0	1	1	0	0	207	6.5	139.85	1.48016	67.15	129	113	16	842.5			466			0,00	0,00	0,00	1	0		0,00
78	1	56.9	1.63	21.4159	1	0	0	0	0	0	1	1	0	0	1	0	0	0		1	1	1	0	0	1	1	0	0						72	72	0	1698.1						0,00	0,00	0,00	0	1	1	0,00
64	1	48.2	1.5	21.4222	0	0	0	0	0	0	1	1	1	0	0	0	1	0		1	0	0	0	0	1	1	0	1	88	5.3	105.41	0.834835	-17.41	125	104	21	929.9						1,00	1,00	1,00	0	0		0,00
66	0	77.1	1.72	26.0614	1	1	0	0	1	0	1	1	0	0	0	1	0	0		1	1	0	1	0	0	0	0	0						219	183	36	770						0,00	0,00	0,00	0	1	1	0,00
30	0	63.2	1.7	21.8685	0	0	0	0	0	0	1	1	0	0	1	0	0	0		1	1	1	0	1	1	1	0	0	159	5.8	119.76	1.32766	39.24	196	105	91	62.11			787	-495	35	0,00	0,00	0,00	0	1	12	1,00
[truncated: 10 more columns]
